# Supplementary material for: Interaction between Graphene-Based Materials and Small Ag, Cu, and CuO Clusters: A Molecular Dynamics Study
Source: Nanomaterials (Basel). 2021 May 23;11(6):1378. doi: 10.3390/nano11061378 (PMC8224558; doi:10.3390/nano11061378)
Supplement: Supplementary file 1 [file nanomaterials-11-01378-s001.zip]

Archive with 4 entries (4 files):
- S3 GO_PEG_NAg13.avi
- S4 GO_PEG_Cu13 detail.avi
- S1 PG Cu13.avi
- S2 PGNCuO.avi
